# Supplementary material for: Prevalence of cancer susceptibility variants in patients with multiple Lynch syndrome related cancers
Source: Sci Rep. 2021 Jul 20;11:14807. doi: 10.1038/s41598-021-94292-4 (PMC8292343; doi:10.1038/s41598-021-94292-4)
Supplement: Supplementary file 1 — Supplementary Information. [file 41598_2021_94292_MOESM1_ESM.xlsx]

## Sheet: Table_S1.
Table S1. Clinical information of 71 patients with multiple primary cancers.
Case ID	cancer type (1st tumor)	cancer type (subsequent)	age 1st tumor	age subsequent tumor	Timing	N first-degree relatives with cancer	N generations with cancer	MSI status 1st	MSI status subsequent	Group
dou_001	GC	CRC	40's	50's	metachronous	2	2	MSS	MSS	non-Lynch
dou_002	CRC	GC	40's	40's	metachronous	NA	NA	MSI-H	MSI-H	Lynch
dou_003	GC	CRC	30's	50's	metachronous	3	1	MSI-H	MSI-H	Lynch
dou_004	GC	CRC	50's	50's	metachronous	NA	NA	MSS	MSS	non-Lynch
dou_005	CRC	GC	40's	40's	metachronous	1	2	MSS	MSI-H	Lynch
dou_006	GC	CRC	40's	40's	synchronous	NA	NA	MSI-H	MSI-H	Lynch
dou_007	GC	CRC	40's	40's	synchronous	NA	NA	MSS	MSS	non-Lynch
dou_008	GC	CRC	30's	40's	metachronous	1	1	MSS	MSS	non-Lynch
dou_009	GC	CRC	40's	40's	metachronous	1	2	MSI-H	MSI-H	non-Lynch
dou_010	GC	CRC	40's	40's	metachronous	2	2	MSS	MSS	non-Lynch
dou_011	GC	CRC	50's	50's	synchronous	NA	NA	MSI-H	MSI-H	Lynch
dou_012	GC	CRC	50's	50's	synchronous	1	2	MSS	MSS	non-Lynch
dou_013	GC	CRC	40's	40's	metachronous	NA	NA	MSS	MSS	non-Lynch
dou_014	GC	CRC	40's	50's	metachronous	3	2	MSS	MSS	non-Lynch
dou_015	GC	CRC	50's	50's	synchronous	2	2	MSS	MSS	non-Lynch
dou_016	GC	CRC	50's	50's	synchronous	3	2	MSI-H	MSI-H	Lynch
dou_017	GC	CRC	50's	50's	synchronous	4	2	MSI-H	MSI-H	Lynch
dou_018	CRC	GC	40's	40's	metachronous	2	3	MSS	MSS	non-Lynch
dou_019	GC	CRC	50's	50's	synchronous	3	2	MSS	MSS	non-Lynch
dou_020	GC	CRC	80's	80's	synchronous	1	2	MSI-H	MSI-H	non-Lynch
dou_021	CRC	GC	60's	60's	metachronous	1	1	MSS	NA	non-Lynch
dou_022	CRC	GC	60's	60's	metachronous	1	1	MSS	MSI-H	non-Lynch
dou_023	GC	CRC	70's	80's	metachronous	1	1	MSS	MSS	non-Lynch
dou_024	GC	CRC	60's	60's	metachronous	3	2	MSS	MSS	non-Lynch
dou_025	CRC	GC	70's	70's	metachronous	2	1	MSS	MSS	non-Lynch
dou_026	GC	CRC	60's	60's	synchronous	1	2	MSS	MSS	non-Lynch
dou_027	GC	CRC	60's	60's	synchronous	0	0	MSS	NA	non-Lynch
dou_028	GC	CRC	60's	60's	synchronous	0	0	MSS	MSS	non-Lynch
dou_029	GC	CRC	60's	60's	metachronous	1	1	NA	MSS	non-Lynch
dou_030	GC	CRC	60's	60's	synchronous	0	0	NA	MSS	non-Lynch
dou_031	GC	CRC	70's	70's	synchronous	2	3	NA	MSI-H	non-Lynch
dou_032	GC	CRC	70's	70's	synchronous	2	3	MSS	MSI-H	non-Lynch
dou_033	GC	CRC	70's	80's	metachronous	1	1	MSS	MSS	non-Lynch
dou_034	GC	CRC	60's	60's	synchronous	0	0	MSS	MSS	non-Lynch
dou_035	GC	CRC	60's	60's	synchronous	3	3	NA	MSS	non-Lynch
dou_036	CRC	GC	60's	70's	metachronous	0	0	NA	NA	non-Lynch
dou_037	GC	CRC	60's	70's	metachronous	1	1	NA	MSS	non-Lynch
dou_038	GC	CRC	50's	50's	metachronous	2	2	MSS	MSS	non-Lynch
dou_039	GC	CRC	70's	70's	metachronous	1	2	MSS	MSS	non-Lynch
dou_040	CRC	GC	60's	60's	metachronous	1	1	MSS	MSS	non-Lynch
dou_041	GC	CRC	60's	60's	synchronous	0	0	MSS	MSI-H	non-Lynch
dou_042	GC	CRC	60's	60's	metachronous	0	0	MSS	MSS	non-Lynch
dou_043	GC	CRC	60's	60's	synchronous	1	2	MSS	MSS	non-Lynch
dou_044	GC	CRC	70's	70's	synchronous	0	0	MSS	MSS	non-Lynch
dou_045	GC	CRC	60's	60's	synchronous	1	1	MSS	MSS	non-Lynch
dou_046	GC	CRC	70's	70's	metachronous	NA	NA	MSS	MSS	non-Lynch
dou_047	CRC	GC	60's	70's	metachronous	3	2	MSI-H	NA	Lynch
dou_048	GC	CRC	60's	60's	metachronous	1	1	MSS	MSI-H	non-Lynch
dou_049	GC	CRC	60's	60's	synchronous	0	0	MSS	MSS	non-Lynch
dou_050	GC	CRC	50's	50's	metachronous	1	2	NA	MSS	non-Lynch
dou_051	GC	CRC	60's	70's	metachronous	0	0	MSS	MSS	non-Lynch
dou_052	GC	CRC	70's	70's	synchronous	0	0	MSS	MSS	non-Lynch
dou_053	GC	CRC	50's	60's	metachronous	2	2	MSS	MSS	non-Lynch
dou_054	GC	CRC	60's	70's	metachronous	NA	NA	MSS	MSS	non-Lynch
dou_055	CRC	EC	50's	60's	metachronous	1	1	MSI-H	NA	non-Lynch
dou_056	CRC	EC	50's	50's	metachronous	NA	NA	MSI-H	MSS	Lynch
dou_057	CRC	EC	60's	60's	synchronous	3	1	MSS	MSS	non-Lynch
dou_058	CRC	EC	40's	40's	synchronous	NA	NA	MSI-H	MSI-H	non-Lynch
dou_059	EC	CRC	40's	50's	metachronous	1	2	MSS	MSS	non-Lynch
dou_060	EC	CRC	60's	70's	metachronous	1	2	NA	MSS	non-Lynch
dou_061	CRC	EC	40's	40's	synchronous	3	3	NA	MSI-H	Lynch
dou_062	CRC	EC	50's	50's	synchronous	NA	NA	MSI-H	MSI-H	Lynch
dou_063	CRC	EC	50's	50's	synchronous	NA	NA	MSS	MSS	non-Lynch
dou_064	CRC	EC	50's	50's	synchronous	NA	NA	MSI-H	MSI-H	non-Lynch
dou_065	CRC	EC	40's	40's	metachronous	2	2	MSI-H	MSI-H	Lynch
dou_066	GC	EC	40's	50's	metachronous	3	1	NA	MSS	non-Lynch
dou_067	CRC	EC	40's	40's	synchronous	NA	NA	MSI-H	MSI-H	non-Lynch
dou_068	EC	CRC	50's	60's	metachronous	NA	NA	NA	MSS	non-Lynch
dou_069	CRC	EC/Klaskin tumor	40's	40's/50's	metachronous	4	3	MSI-H	MSI-H/MSI-H	Lynch
dou_070	EC	CRC/GC	40's	50's/50's	metachronous	2	2	MSI-H	NA/MSI-H	Lynch
dou_071	CRC	GC/EC/lung	30's	40's/50's/50's	metachronous	2	2	MSI-H	MSI-H/NA/MSI-H	Lynch
* GC: gastric cancer, CRC: colorectal cancer, EC: edometrial cancer

## Sheet: Table_S2.
Table S2. Results of germline target panel sequencing of 71 patients with MPC
Case ID	Group	ACMG classification *	hg19 genome coordinate	Gene	Transcript Accession	Nucleotide change	Amino acid change	variant allelic fraction	coverage depth
dou_001	non-Lynch	VUS	chr7:6026708-6026708	PMS2	NM_000535.5	c.1688G>A	p.Arg563Gln	0.45528	123
dou_001	non-Lynch	VUS	chr9:98231268-98231268	PTCH1	NM_000264.3	c.2015C>T	p.Thr672Met	0.48974	341
dou_001	non-Lynch	VUS	chr5:112043421-112043421	APC	NM_001127511.2	c.7G>A	p.Ala3Thr	0.46128	297
dou_002	Lynch	VUS	chr1:45797760-45797760	MUTYH	NM_001128425.1	c.934-2A>G	splice-site	0.48684	152
dou_002	Lynch	LP	chr3:37083812-37083812	MLH1	NM_000249.3	c.1721T>C	p.Leu574Pro	0.55782	147
dou_002	Lynch	VUS	chr2:48033981-48033981	MSH6	NM_000179.2	c.4068_4071dupGATT	p.Lys1358AspfsTer2	0.43396	159
dou_002	Lynch	VUS	chr14:45618148-45618148	FANCM	NM_020937.2	c.868A>T	p.Ile290Phe	0.47471	257
dou_003	Lynch	LP	chr3:37089034-37089034	MLH1	NM_000249.3	c.1758dupC	p.Met587HisfsTer6	0.52667	150
dou_004	non-Lynch	VUS	chr5:131977928-131977930	RAD50	NM_005732.3	c.3813_3815delAGA	p.Glu1271del	0.37004	227
dou_004	non-Lynch	VUS	chr16:68853229-68853229	CDH1	NM_004360.3	c.1612G>A	p.Asp538Asn	0.41026	78
dou_004	non-Lynch	VUS	chr3:10183553-10183553	VHL	NM_000551.3	c.22T>C	p.Trp8Arg	0.45566	327
dou_004	non-Lynch	VUS	chr3:41280704-41280704	CTNNB1	NM_001904.3	c.2217G>A	p.Met739Ile	0.49505	101
dou_005	Lynch	P	chr3:37042445-37042445	MLH1	NM_000249.3	c.208-1G>A	splice-site	0.44528	265
dou_006	Lynch	P	chr17:41256974-41256974	BRCA1	NM_007294.3	c.213-1G>A	splice-site	0.52761	163
dou_006	Lynch	LP	chr3:37090446-37090446	MLH1	NM_000249.3	c.2041G>A	p.Ala681Thr	0.42938	177
dou_006	Lynch	VUS	chr5:228417-228417	SDHA	NM_004168.2	c.739A>G	p.Ile247Val	0.54545	143
dou_006	Lynch	VUS	chr2:47601060-47601060	EPCAM	NM_002354.2	c.298G>A	p.Asp100Asn	0.4382	89
dou_007	non-Lynch	VUS	chr22:29091846-29091846	CHEK2	NM_007194.3	c.1111C>T	p.His371Tyr	0.68	50
dou_007	non-Lynch	VUS	chr2:29754824-29754824	ALK	NM_004304.4	c.1111G>A	p.Ala371Thr	0.32258	31
dou_008	non-Lynch	VUS	chr1:45797760-45797760	MUTYH	NM_001128425.1	c.934-2A>G	splice-site	0.55769	52
dou_008	non-Lynch	VUS	chr1:45800167-45800167	MUTYH	NM_001128425.1	c.53C>T	p.Pro18Leu	0.45455	55
dou_008	non-Lynch	VUS	chr1:17350572-17350572	SDHB	NM_003000.2	c.541-3C>T	splice-site	0.40476	126
dou_008	non-Lynch	VUS	chr2:47702290-47702290	MSH2	NM_000251.2	c.1886A>G	p.Gln629Arg	0.4939	164
dou_008	non-Lynch	VUS	chr11:94201037-94201037	MRE11A	NM_005591.3	c.1040C>A	p.Ala347Asp	0.51445	173
dou_008	non-Lynch	VUS	chr16:354350-354350	AXIN1	NM_003502.3	c.1208G>A	p.Arg403Gln	0.55631	444
dou_008	non-Lynch	VUS	chr2:29917727-29917727	ALK	NM_004304.4	c.941A>G	p.Glu314Gly	0.63793	58
dou_009	non-Lynch	NONE	NA	NA	NA	NA	NA	NA	NA
dou_010	non-Lynch	VUS	chr22:29115444-29115444	CHEK2	NM_007194.3	c.622delG	p.Asp208IlefsTer9	0.48549	379
dou_011	Lynch	LP	chr3:37056037-37056037	MLH1	NM_000249.3	c.790+2T>A	splice-site	0.39936	313
dou_011	Lynch	VUS	chr2:47637514-47637514	MSH2	NM_000251.2	c.645+3A>G	splice-site	0.44489	499
dou_011	Lynch	VUS	chr16:23619309-23619309	PALB2	NM_024675.3	c.3226C>T	p.His1076Tyr	0.43657	268
dou_012	non-Lynch	NONE	NA	NA	NA	NA	NA	NA	NA
dou_013	non-Lynch	VUS	chr10:43600607-43600607	RET	NM_020630.4	c.833C>A	p.Thr278Asn	0.47294	425
dou_013	non-Lynch	VUS	chr17:17129608-17129608	FLCN	NM_144997.5	c.278C>T	p.Pro93Leu	0.54795	73
dou_014	non-Lynch	VUS	chr16:343723-343723	AXIN1	NM_003502.3	c.1956-5C>G	splice-site	0.43478	92
dou_015	non-Lynch	VUS	chr3:37067240-37067240	MLH1	NM_000249.3	c.1151T>A	p.Val384Asp	0.52711	332
dou_015	non-Lynch	VUS	chr8:90949280-90949281	NBN	NM_002485.4	c.2207_2208delAA	p.Glu736GlyfsTer5	0.52513	398
dou_015	non-Lynch	VUS	chr17:29548962-29548962	NF1	NM_001128147.2	c.1742dupT	p.Leu581PhefsTer6	0.51372	401
dou_015	non-Lynch	VUS	chr14:75515168-75515170	MLH3	NM_001040108.1	c.1189_1191delATT	p.Ile397del	0.34906	212
dou_015	non-Lynch	VUS	chr2:190718672-190718672	PMS1	NM_000534.4	c.830G>A	p.Arg277Gln	0.50476	210
dou_016	Lynch	VUS	chr16:3632671-3632671	SLX4	NM_032444.2	c.5177C>T	p.Ala1726Val	0.47353	699
dou_016	Lynch	LP	chr3:37089034-37089034	MLH1	NM_000249.3	c.1758dupC	p.Met587HisfsTer6	0.52568	331
dou_016	Lynch	VUS	chr5:225686-225686	SDHA	NM_004168.2	c.456+9C>T	intron	0.44855	622
dou_017	Lynch	P	chr3:37081675-37081675	MLH1	NM_000249.3	c.1559-2A>C	splice-site	0.37113	97
dou_018	non-Lynch	VUS	chr5:256491-256491	SDHA	NM_004168.2	c.1951G>C	p.Glu651Gln	0.43826	413
dou_018	non-Lynch	VUS	chr22:30051639-30051639	NF2	NM_016418.5	c.573G>T	p.Trp191Cys	0.45963	483
dou_018	non-Lynch	VUS	chr14:75515875-75515875	MLH3	NM_001040108.1	c.484A>G	p.Met162Val	0.50136	367
dou_019	non-Lynch	VUS	chr2:47630344-47630344	MSH2	NM_000251.2	c.14C>A	p.Pro5Gln	0.45608	831
dou_020	non-Lynch	VUS	chr13:32911011-32911011	BRCA2	NM_000059.3	c.2519T>C	p.Met840Thr	0.33262	466
dou_020	non-Lynch	VUS	chr12:58143021-58143021	CDK4	NM_000075.3	c.763C>T	p.Arg255Cys	0.46154	468
dou_021	non-Lynch	VUS	chr9:98279102-98279102	PTCH1	NM_001083603.1	c.1A>G	p.Met1?	0.5082	305
dou_022	non-Lynch	NONE	NA	NA	NA	NA	NA	NA	NA
dou_023	non-Lynch	NONE	NA	NA	NA	NA	NA	NA	NA
dou_024	non-Lynch	NONE	NA	NA	NA	NA	NA	NA	NA
dou_025	non-Lynch	VUS	chr1:242021998-242021998	EXO1	NM_130398.3	c.734C>G	p.Ala245Gly	0.42384	604
dou_026	non-Lynch	VUS	chr3:37067120-37067120	MLH1	NM_000249.3	c.1039-8T>A	splice-site	0.58824	34
dou_027	non-Lynch	VUS	chr1:10406001-10406001	KIF1B	NM_015074.3	c.3649C>T	p.Pro1217Ser	0.4949	196
dou_027	non-Lynch	VUS	chr15:91293213-91293213	BLM	NM_000057.2	c.715G>A	p.Asp239Asn	0.38667	375
dou_028	non-Lynch	VUS	chr16:68842610-68842610	CDH1	NM_004360.3	c.546A>C	p.Lys182Asn	0.39076	238
dou_029	non-Lynch	VUS	chr1:156846256-156846256	NTRK1	NM_001007792.1	c.1589T>C	p.Met530Thr	0.46337	1174
dou_030	non-Lynch	VUS	chr11:108206666-108206666	ATM	NM_000051.3	c.8246A>T	p.Lys2749Ile	0.35093	322
dou_030	non-Lynch	VUS	chr3:37053562-37053562	MLH1	NM_000249.3	c.649C>T	p.Arg217Cys	0.31159	414
dou_030	non-Lynch	VUS	chr2:29519923-29519923	ALK	NM_004304.4	c.1648C>T	p.Leu550Phe	0.39662	474
dou_031	non-Lynch	NONE	NA	NA	NA	NA	NA	NA	NA
dou_032	non-Lynch	VUS	chr2:47630388-47630388	MSH2	NM_000251.2	c.58G>A	p.Val20Met	0.44294	3479
dou_032	non-Lynch	VUS	chr2:29416743-29416743	ALK	NM_004304.4	c.4210C>G	p.Leu1404Val	0.37623	816
dou_033	non-Lynch	NONE	NA	NA	NA	NA	NA	NA	NA
dou_034	non-Lynch	NONE	NA	NA	NA	NA	NA	NA	NA
dou_035	non-Lynch	NONE	NA	NA	NA	NA	NA	NA	NA
dou_036	non-Lynch	VUS	chr9:98229479-98229479	PTCH1	NM_000264.3	c.2479A>G	p.Ser827Gly	0.36076	158
dou_036	non-Lynch	VUS	chr2:29917727-29917727	ALK	NM_004304.4	c.941A>G	p.Glu314Gly	0.39941	338
dou_037	non-Lynch	VUS	chr19:1227963-1227963	STK11	NM_000455.4	c.*388A>G	3 prime UTR	0.4751	2048
dou_037	non-Lynch	VUS	chr2:29474113-29474113	ALK	NM_004304.4	c.2062T>C	p.Cys688Arg	0.45122	492
dou_038	non-Lynch	VUS	chr5:112176548-112176548	APC	NM_000038.5	c.5257G>C	p.Ala1753Pro	0.34819	359
dou_039	non-Lynch	VUS	chr22:29130702-29130702	CHEK2	NM_007194.3	c.8G>A	p.Arg3Gln	0.39641	835
dou_039	non-Lynch	VUS	chr5:112176459-112176459	APC	NM_000038.5	c.5168T>C	p.Ile1723Thr	0.4649	641
dou_040	non-Lynch	NONE	NA	NA	NA	NA	NA	NA	NA
dou_041	non-Lynch	VUS	chr15:91293213-91293213	BLM	NM_000057.2	c.715G>C	p.Asp239His	0.45205	292
dou_041	non-Lynch	VUS	chr17:17124751-17124751	FLCN	NM_144997.5	c.871+100C>T	p.A324V	0.37973	661
dou_042	non-Lynch	VUS	chr13:32929041-32929041	BRCA2	NM_000059.3	c.7051G>A	p.Ala2351Thr	0.39175	194
dou_042	non-Lynch	VUS	chr17:17124722-17124722	FLCN	NM_144606.5	c.1000C>T	p.Arg334Trp	0.44018	443
dou_043	non-Lynch	VUS	chr17:59820495-59820495	BRIP1	NM_032043.2	c.2258A>G	p.Asp753Gly	0.32075	106
dou_044	non-Lynch	NONE	NA	NA	NA	NA	NA	NA	NA
dou_045	non-Lynch	VUS	chr12:133226335-133226335	POLE	NM_006231.3	c.3723G>C	p.Glu1241Asp	0.45033	453
dou_045	non-Lynch	VUS	chr14:75515875-75515875	MLH3	NM_001040108.1	c.484A>G	p.Met162Val	0.4	285
dou_046	non-Lynch	VUS	chr16:3632671-3632671	SLX4	NM_032444.2	c.5177C>T	p.Ala1726Val	0.43353	662
dou_047	Lynch	LP	chr2:48025951-48025951	MSH6	NM_000179.2	c.829G>T	p.Glu277Ter	0.4359	195
dou_048	non-Lynch	VUS	chr9:98209370-98209370	PTCH1	NM_000264.3	c.4168G>A	p.Gly1390Arg	0.45264	1098
dou_049	non-Lynch	VUS	chr2:29443643-29443643	ALK	NM_004304.4	c.3574C>G	p.Arg1192Gly	0.50123	1215
dou_049	non-Lynch	VUS	chr11:108173629-108173629	ATM	NM_000051.3	c.5369A>G	p.Asp1790Gly	0.37079	89
dou_050	non-Lynch	VUS	chr15:91326152-91326152	BLM	NM_000057.2	c.2656C>A	p.His886Asn	0.39241	158
dou_051	non-Lynch	VUS	chr13:32930651-32930651	BRCA2	NM_000059.3	c.7522G>A	p.Gly2508Ser	0.50777	193
dou_052	non-Lynch	VUS	chr8:90990521-90990521	NBN	NM_002485.4	c.511A>G	p.Ile171Val	0.41892	148
dou_052	non-Lynch	VUS	chr17:7573948-7573948	TP53	NM_000546.5	c.1079G>T	p.Gly360Val	0.52973	185
dou_052	non-Lynch	VUS	chr2:48033908-48033908	MSH6	NM_000179.2	c.4002-10T>A	intron	0.67308	52
dou_052	non-Lynch	VUS	chr16:3632245-3632245	SLX4	NM_032444.2	c.*98A>G	3 prime UTR	0.53125	32
dou_052	non-Lynch	VUS	chr2:190719058-190719058	PMS1	NM_000534.4	c.1060T>A	p.Ser354Thr	0.50279	179
dou_053	non-Lynch	VUS	chr11:108170498-108170498	ATM	NM_000051.3	c.5063T>C	p.Ile1688Thr	0.4	125
dou_054	non-Lynch	VUS	chr13:32907504-32907504	BRCA2	NM_000059.3	c.1889C>T	p.Thr630Ile	0.31283	374
dou_054	non-Lynch	VUS	chr11:108198465-108198465	ATM	NM_000051.3	c.7070_7072dupTGC	p.Met2357_Gln2358insLeu	0.33134	335
dou_055	non-Lynch	VUS	chr16:2089963-2089963	NTHL1	NM_002528.6	c.901C>G	p.Leu301Val	0.49071	5541
dou_055	non-Lynch	VUS	chr11:61205535-61205535	SDHAF2	NM_017841.2	c.320G>A	p.Arg107His	0.47091	2561
dou_055	non-Lynch	VUS	chr16:3640054-3640056	SLX4	NM_032444.3	c.3583_3585del	p.Ile1195del	0.43101	1232
dou_056	Lynch	P	chr7:6026658-6026658	PMS2	NM_000535.5	c.1738A>T	p.Lys580Ter	0.428	500
dou_056	Lynch	VUS	chr11:108203474-108203474	ATM	NM_000051.3	c.7789-15G>C	intron	0.52113	142
dou_057	non-Lynch	VUS	chr7:6045665-6045665	PMS2	NM_000535.6	c.24-3T>C	splice-site	0.51273	589
dou_057	non-Lynch	VUS	chr12:133202854-133202854	POLE	NM_006231.3	c.6380G>A	p.Arg2127Gln	0.43857	1571
dou_057	non-Lynch	VUS	chr11:108173695-108173695	ATM	NM_000051.3	c.5435C>T	p.Ala1812Val	0.43615	509
dou_058	non-Lynch	NONE	NA	NA	NA	NA	NA	NA	NA
dou_059	non-Lynch	VUS	chr1:45797760-45797760	MUTYH	NM_001128425.1	c.934-2A>G	splice-site	0.48742	2027
dou_059	non-Lynch	VUS	chr22:29091133-29091133	CHEK2	NM_007194.3	c.1357G>C	p.Ala453Pro	0.46162	1003
dou_060	non-Lynch	VUS	chr17:56435312-56435312	RNF43	NM_017763.5	c.1825C>T	p.Arg609Trp	0.50055	903
dou_061	Lynch	P	chr2:48032087-48032087	MSH6	NM_000179.2	c.3477C>G	p.Tyr1159Ter	0.49109	1122
dou_061	Lynch	VUS	chr2:48033981-48033981	MSH6	NM_000179.2	c.4068_4071dup	p.Lys1358AspfsTer2	0.40092	434
dou_061	Lynch	VUS	chr17:59770809-59770809	BRIP1	NM_032043.2	c.2557C>G	p.Pro853Ala	0.5405	679
dou_062	Lynch	P	chr7:6031649-6031649	PMS2	NM_000535.5	c.943C>T	p.Arg315Ter	0.45972	422
dou_062	Lynch	VUS	chr16:3632245-3632245	SLX4	NM_032444.2	c.*98A>G	3 prime UTR	0.52381	42
dou_063	non-Lynch	NONE	NA	NA	NA	NA	NA	NA	NA
dou_064	non-Lynch	NONE	NA	NA	NA	NA	NA	NA	NA
dou_065	Lynch	P	chr3:37035105-37035105	MLH1	NM_000249.3	c.67G>T	p.Glu23Ter	0.47429	175
dou_065	Lynch	VUS	chr14:45605658-45605658	FANCM	NM_020937.3	c.424C>T	p.Pro142Ser	0.30357	112
dou_066	non-Lynch	VUS	chr3:37090447-37090447	MLH1	NM_000249.3	c.2042C>A	p.Ala681Asp	0.42105	190
dou_066	non-Lynch	VUS	chr16:3640054-3640056	SLX4	NM_032444.2	c.3583_3585del	p.Ile1195del	0.4195	441
dou_066	non-Lynch	VUS	chr16:396916-396916	AXIN1	NM_003502.3	c.110C>T	p.Pro37Leu	0.47862	608
dou_067	non-Lynch	VUS	chr3:37090018-37090018	MLH1	NM_000249.3	c.1907T>C	p.Leu636Pro	0.46507	959
dou_067	non-Lynch	VUS	chr1:45797929-45797929	MUTYH	NM_001128425.1	c.842C>T	p.Ala281Val	0.46797	2092
dou_067	non-Lynch	VUS	chr17:58733979-58733979	PPM1D	NM_003620.3	c.1037G>T	p.Cys346Phe	0.47699	652
dou_068	non-Lynch	VUS	chr14:75516082-75516082	MLH3	NM_001040108.1	c.277C>G	p.Arg93Gly	0.51256	199
dou_069	Lynch	P	chr3:37035105-37035105	MLH1	NM_000249.3	c.67G>T	p.Glu23Ter	0.48885	583
dou_069	Lynch	VUS	chr2:48033385-48033385	MSH6	NM_000179.2	c.3689C>G	p.Ala1230Gly	0.47606	355
dou_069	Lynch	VUS	chr5:131938993-131938993	RAD50	NM_005732.3	c.2209C>G	p.Gln737Glu	0.48792	207
dou_070	Lynch	LP	chr3:37035105-37035105	MLH1	NM_000249.3	exon 7-9 deletion	p.Glu23Ter	0.47429	175
dou_071	Lynch	VUS	chr2:48033981-48033981	MSH6	NM_000179.2	c.4068_4071dup	p.Lys1358AspfsTer2	0.42376	505
dou_071	Lynch	LP	chr2:47641560-47641560	MSH2	NM_000251.2	c.942+3A>T	splice-site	0.465	200
*: P: pathogenic, LP: likely pathogenic, VUS: Variant of Unknown Significance

## Sheet: Table_S3.
Table S3. Clinical characteristics of tumors in Lynch patients with multiple primary cancers.
Case ID	P/LP germline gene	Cancer type	MSI status of tumors	Protein loss in tumors+	Histology*	Locations
dou_002	MLH1	GC	MSI-H	MLH1, PMS2	mucinous	lower
		CRC	MSI-H	MLH1, PMS2	WD	left
dou_003	MLH1	GC	MSI-H	NA	Lymphoepithelioma-like cancer	lower
		CRC1	MSI-H	NA	MD	right
		CRC2	MSI-H	NA	PD	right
dou_005	MLH1	GC	MSI-H	NA	PD	lower
		CRC	MSS	NA	MD	right
dou_006	MLH1, BRCA	GC	MSI-H	NA	mucinous	lower
		CRC	MSI-H	NA	mucinous	right
dou_011	MLH1	GC	MSI-H	MLH1, PMS2	WD	lower
		CRC	MSI-H	NA	PD	right
dou_016	MLH1	GC	MSI-H	MLH1, PMS2	MD	lower
		CRC1	MSI-H	MLH1, PMS2	mucinous	right
		CRC2	MSI-H	MLH1, PMS2	mucinous	right
dou_017	MLH1	GC	MSI-H	MLH1, PMS2	PD	upper
		CRC	MSI-H	MLH1, PMS2	mucinous	left
dou_047	MSH6	GC	MSI-H	NA	WD	middle
		CRC1	NA	NA	MD	right
		CRC2	NA	NA	MD	left
dou_056	PMS2	CRC1	MSI-H	NA	mucinous	right
		CRC2	NA	NA	WD	left
		EC	MSS	None	WD	uterus
dou_061	MSH6	CRC	NA	NA	MD	rectum
		EC	MSI-H	MSH2, MSH6	WD	uterus
dou_062	PMS2	CRC	MSI-H	PMS2	MD	right
		EC	MSI-H	MLH1, PMS2	MD	uterus
dou_065	MLH1	CRC1	MSI-H	NA	MD	right
		CRC2	NA	NA	MD	right
		EC	MSI-H	MLH1, PMS2	MD	uterus
dou_069	MLH1	CRC	MSI-H	MLH1, PMS2	PD	left
		EC	MSI-H	MLH1, PMS2	MD	uterus
		Klastkin tumor	MSI-H	MLH1, PMS2	MD	common bile duct
dou_070	MLH1	GC	MSI-H	MLH1, PMS2	PD	upper
		CRC	MSI-H	MLH1, PMS2	MD	rectum
		EC	NA	NA	NA	uterus
dou_071	MSH2	GC	MSI-H	NA	mucinous	middle
		CRC1	MSI-H	MSH-2, MSH6	PD	right
		CRC2	NA	NA	WD	left
		EC	NA	NA	MD	uterus
		Lung cancer	MSI-H	MSH-2, MSH6	mucinous	right lobe
* represents WHO classification: WD: well differentiated adenocarcinoma, MD: moderate differentiated adenocarcinoma, PD: poorly differentiated adenocarcinoma
"+" repression of both MLH1 and PMS2, MSH2 and MSH6 is known to be common in microsatellite instability high tumors. 25
GC: gastric cancer, CRC: colorectal cancer, EC: endometrial cancer

## Sheet: Table_S4.
Table S4. The list of genes and gene set membership related to cancer susceptibility and progression.
gene set ID	gene set	gene
TS	tumor suppressors	ACVR1B
TS	tumor suppressors	APC
TS	tumor suppressors	ARID1A
TS	tumor suppressors	ARID1B
TS	tumor suppressors	ARID2
TS	tumor suppressors	ASXL1
TS	tumor suppressors	ATM
TS	tumor suppressors	ATRX
TS	tumor suppressors	AXIN1
TS	tumor suppressors	B2M
TS	tumor suppressors	BAP1
TS	tumor suppressors	BCOR
TS	tumor suppressors	BRCA1
TS	tumor suppressors	BRCA2
TS	tumor suppressors	CASP8
TS	tumor suppressors	CDC73
TS	tumor suppressors	CDH1
TS	tumor suppressors	CDKN2A
TS	tumor suppressors	CEBPA
TS	tumor suppressors	CIC
TS	tumor suppressors	CREBBP
TS	tumor suppressors	CYLD
TS	tumor suppressors	DAXX
TS	tumor suppressors	EP300
TS	tumor suppressors	FAM123B
TS	tumor suppressors	FBXW7
TS	tumor suppressors	FUBP1
TS	tumor suppressors	GATA1
TS	tumor suppressors	GATA3
TS	tumor suppressors	HNF1A
TS	tumor suppressors	KDM5C
TS	tumor suppressors	KDM6A
TS	tumor suppressors	MAP3K1
TS	tumor suppressors	MEN1
TS	tumor suppressors	MLH1
TS	tumor suppressors	MLL2
TS	tumor suppressors	MLL3
TS	tumor suppressors	MSH2
TS	tumor suppressors	MSH6
TS	tumor suppressors	NCOR1
TS	tumor suppressors	NF1
TS	tumor suppressors	NF2
TS	tumor suppressors	NOTCH1
TS	tumor suppressors	NOTCH2
TS	tumor suppressors	NPM1
TS	tumor suppressors	PAX5
TS	tumor suppressors	PBRM1
TS	tumor suppressors	PHF6
TS	tumor suppressors	PIK3R1
TS	tumor suppressors	PRDM1
TS	tumor suppressors	PTCH1
TS	tumor suppressors	PTEN
TS	tumor suppressors	RB1
TS	tumor suppressors	RNF43
TS	tumor suppressors	RUNX1
TS	tumor suppressors	SETD2
TS	tumor suppressors	SMAD2
TS	tumor suppressors	SMAD4
TS	tumor suppressors	SMARCA4
TS	tumor suppressors	SMARCB1
TS	tumor suppressors	SOCS1
TS	tumor suppressors	SOX9
TS	tumor suppressors	STAG2
TS	tumor suppressors	STK11
TS	tumor suppressors	TET2
TS	tumor suppressors	TNFAIP3
TS	tumor suppressors	TRAF7
TS	tumor suppressors	TP53
TS	tumor suppressors	TSC1
TS	tumor suppressors	VHL
TS	tumor suppressors	WT1
OG	oncogenes	ABL1
OG	oncogenes	AKT1
OG	oncogenes	ALK
OG	oncogenes	AR
OG	oncogenes	BCL2
OG	oncogenes	BRAF
OG	oncogenes	CARD11
OG	oncogenes	CBL
OG	oncogenes	CRLF2
OG	oncogenes	CSF1R
OG	oncogenes	CTNNB1
OG	oncogenes	DNMT1
OG	oncogenes	DNMT3A
OG	oncogenes	EGFR
OG	oncogenes	ERBB2
OG	oncogenes	EZH2
OG	oncogenes	FGFR2
OG	oncogenes	FGFR3
OG	oncogenes	FLT3
OG	oncogenes	FOXL2
OG	oncogenes	GATA2
OG	oncogenes	GNA11
OG	oncogenes	GNAQ
OG	oncogenes	GNAS
OG	oncogenes	H3F3A
OG	oncogenes	HIST1H3B
OG	oncogenes	HRAS
OG	oncogenes	IDH1
OG	oncogenes	IDH2
OG	oncogenes	JAK1
OG	oncogenes	JAK2
OG	oncogenes	JAK3
OG	oncogenes	KIT
OG	oncogenes	KLF4
OG	oncogenes	KRAS
OG	oncogenes	MAP2K1
OG	oncogenes	MED12
OG	oncogenes	MET
OG	oncogenes	MPL
OG	oncogenes	MYD88
OG	oncogenes	NFE2L2
OG	oncogenes	NRAS
OG	oncogenes	PDGFRA
OG	oncogenes	PIK3CA
OG	oncogenes	PPP2R1A
OG	oncogenes	PTPN11
OG	oncogenes	RET
OG	oncogenes	SETBP1
OG	oncogenes	SF3B1
OG	oncogenes	SMO
OG	oncogenes	SPOP
OG	oncogenes	SRSF2
OG	oncogenes	TSHR
OG	oncogenes	U2AF1
PRE	predisposition genes	ABCB11
PRE	predisposition genes	ALK
PRE	predisposition genes	APC
PRE	predisposition genes	ATM
PRE	predisposition genes	AXIN2
PRE	predisposition genes	BAP1
PRE	predisposition genes	BLM
PRE	predisposition genes	BMPR1A
PRE	predisposition genes	BRCA1
PRE	predisposition genes	BRCA2
PRE	predisposition genes	BRIP1
PRE	predisposition genes	BUB1B
PRE	predisposition genes	CBL
PRE	predisposition genes	CDC73
PRE	predisposition genes	CDH1
PRE	predisposition genes	CDK4
PRE	predisposition genes	CDKN1B
PRE	predisposition genes	CDKN2A
PRE	predisposition genes	CEBPA
PRE	predisposition genes	CHEK2
PRE	predisposition genes	COL7A1
PRE	predisposition genes	CYLD
PRE	predisposition genes	DDB2
PRE	predisposition genes	DICER1
PRE	predisposition genes	DIS3L2
PRE	predisposition genes	DKC1
PRE	predisposition genes	DOCK8
PRE	predisposition genes	EGFR
PRE	predisposition genes	ELANE
PRE	predisposition genes	ERCC2
PRE	predisposition genes	ERCC3
PRE	predisposition genes	ERCC4
PRE	predisposition genes	ERCC5
PRE	predisposition genes	EXT1
PRE	predisposition genes	EXT2
PRE	predisposition genes	FAH
PRE	predisposition genes	FANCA
PRE	predisposition genes	FANCC
PRE	predisposition genes	FANCG
PRE	predisposition genes	FH
PRE	predisposition genes	FLCN
PRE	predisposition genes	GATA2
PRE	predisposition genes	GBA
PRE	predisposition genes	GJB2
PRE	predisposition genes	GPC3
PRE	predisposition genes	HFE
PRE	predisposition genes	HMBS
PRE	predisposition genes	HRAS
PRE	predisposition genes	ITK
PRE	predisposition genes	KIT
PRE	predisposition genes	MAX
PRE	predisposition genes	MEN1
PRE	predisposition genes	MET
PRE	predisposition genes	MLH1
PRE	predisposition genes	MSH2
PRE	predisposition genes	MSH6
PRE	predisposition genes	MTAP
PRE	predisposition genes	MUTYH
PRE	predisposition genes	NBN
PRE	predisposition genes	NF1
PRE	predisposition genes	NF2
PRE	predisposition genes	PALB2
PRE	predisposition genes	PDGFRA
PRE	predisposition genes	PHOX2B
PRE	predisposition genes	PMS2
PRE	predisposition genes	POLD1
PRE	predisposition genes	POLE
PRE	predisposition genes	POLH
PRE	predisposition genes	PRKAR1A
PRE	predisposition genes	PRSS1
PRE	predisposition genes	PTCH1
PRE	predisposition genes	PTEN
PRE	predisposition genes	PTPN11
PRE	predisposition genes	RAD51C
PRE	predisposition genes	RAD51D
PRE	predisposition genes	RB1
PRE	predisposition genes	RECQL4
PRE	predisposition genes	RET
PRE	predisposition genes	RHBDF2
PRE	predisposition genes	RMRP
PRE	predisposition genes	RUNX1
PRE	predisposition genes	SBDS
PRE	predisposition genes	SDHA
PRE	predisposition genes	SDHAF2
PRE	predisposition genes	SDHB
PRE	predisposition genes	SDHC
PRE	predisposition genes	SDHD
PRE	predisposition genes	SERPINA1
PRE	predisposition genes	SH2D1A
PRE	predisposition genes	SLC25A13
PRE	predisposition genes	SMAD4
PRE	predisposition genes	SMARCA4
PRE	predisposition genes	SMARCB1
PRE	predisposition genes	SMARCE1
PRE	predisposition genes	SOS 1
PRE	predisposition genes	SRY
PRE	predisposition genes	STAT3
PRE	predisposition genes	STK11
PRE	predisposition genes	SUFU
PRE	predisposition genes	TERT
PRE	predisposition genes	TGFBR1
PRE	predisposition genes	TMEM127
PRE	predisposition genes	TNFRSF6
PRE	predisposition genes	TP53
PRE	predisposition genes	TRIM37
PRE	predisposition genes	TSC1
PRE	predisposition genes	TSC2
PRE	predisposition genes	UROD
PRE	predisposition genes	VHL
PRE	predisposition genes	WAS
PRE	predisposition genes	WRN
PRE	predisposition genes	WT1
PRE	predisposition genes	XPA
PRE	predisposition genes	XPC
BER	base excision repair	APEX1
BER	base excision repair	APEX2
BER	base excision repair	MBD4
BER	base excision repair	MPG
BER	base excision repair	MUTYH
BER	base excision repair	NEIL1
BER	base excision repair	NEIL2
BER	base excision repair	NEIL3
BER	base excision repair	NTHL1
BER	base excision repair	OGG1
BER	base excision repair	SMUG1
BER	base excision repair	TDG
BER	base excision repair	UNG
BER	base excision repair	POLD1
BER	base excision repair	POLD2
BER	base excision repair	POLD3
BER	base excision repair	POLD4
BER	base excision repair	FEN1
BER	base excision repair	LIG1
BER	base excision repair	PCNA
BER	base excision repair	HUS1
BER	base excision repair	PCNA
BER	base excision repair	WRN
BER	base excision repair	ALKBH1
BER	base excision repair	APLF
BER	base excision repair	APTX
BER	base excision repair	GADD45A
BER	base excision repair	GADD45G
BER	base excision repair	HMGB1
BER	base excision repair	HMGB2
BER	base excision repair	PARG
BER	base excision repair	PARP1
BER	base excision repair	PARP2
BER	base excision repair	PARP3
BER	base excision repair	PARP4
BER	base excision repair	PNKP
BER	base excision repair	POLE
BER	base excision repair	POLH
BER	base excision repair	POLL
BER	base excision repair	TDP1
BER	base excision repair	LIG3
BER	base excision repair	POLB
BER	base excision repair	XRCC1
MMR	mismatch repair	POLD1
MMR	mismatch repair	POLD2
MMR	mismatch repair	POLD3
MMR	mismatch repair	POLD4
MMR	mismatch repair	MSH2
MMR	mismatch repair	MSH3
MMR	mismatch repair	MSH6
MMR	mismatch repair	MLH1
MMR	mismatch repair	MLH3
MMR	mismatch repair	PMS1
MMR	mismatch repair	PMS2
MMR	mismatch repair	MSH4
MMR	mismatch repair	MSH5
MMR	mismatch repair	EXO1
MMR	mismatch repair	HMGB1
MMR	mismatch repair	HMGB1
MMR	mismatch repair	LIG1
MMR	mismatch repair	PCNA
MMR	mismatch repair	RFC2
MMR	mismatch repair	RFC4
MMR	mismatch repair	RFC3
MMR	mismatch repair	RFC5
MMR	mismatch repair	RFC1
MMR	mismatch repair	RPA1
MMR	mismatch repair	RPA2
MMR	mismatch repair	RPA3
MMR	mismatch repair	RPA4
NER	nucleotide excision repair	POLD1
NER	nucleotide excision repair	POLD2
NER	nucleotide excision repair	POLD3
NER	nucleotide excision repair	POLD4
NER	nucleotide excision repair	PCNA
NER	nucleotide excision repair	RFC1
NER	nucleotide excision repair	RFC2
NER	nucleotide excision repair	RFC3
NER	nucleotide excision repair	RFC4
NER	nucleotide excision repair	RFC5
NER	nucleotide excision repair	POLE
NER	nucleotide excision repair	POLE2
NER	nucleotide excision repair	POLE3
NER	nucleotide excision repair	POLE4
NER	nucleotide excision repair	POLK
NER	nucleotide excision repair	CUL4A
NER	nucleotide excision repair	DDB1
NER	nucleotide excision repair	DDB2
NER	nucleotide excision repair	RBX1
NER	nucleotide excision repair	CUL4A
NER	nucleotide excision repair	DDB1
NER	nucleotide excision repair	DDB2
NER	nucleotide excision repair	RBX1
NER	nucleotide excision repair	CETN2
NER	nucleotide excision repair	RAD23B
NER	nucleotide excision repair	XPC
NER	nucleotide excision repair	POLR2A
NER	nucleotide excision repair	POLR2B
NER	nucleotide excision repair	POLR2C
NER	nucleotide excision repair	POLR2D
NER	nucleotide excision repair	POLR2E
NER	nucleotide excision repair	POLR2F
NER	nucleotide excision repair	POLR2G
NER	nucleotide excision repair	POLR2H
NER	nucleotide excision repair	POLR2I
NER	nucleotide excision repair	POLR2J
NER	nucleotide excision repair	POLR2K
NER	nucleotide excision repair	POLR2L
NER	nucleotide excision repair	CUL3
NER	nucleotide excision repair	CUL5
NER	nucleotide excision repair	ERCC1
NER	nucleotide excision repair	ERCC4
NER	nucleotide excision repair	ERCC5
NER	nucleotide excision repair	LIG1
NER	nucleotide excision repair	TCEB1
NER	nucleotide excision repair	TCEB2
NER	nucleotide excision repair	TCEB3
NER	nucleotide excision repair	UVSSA
NER	nucleotide excision repair	XPA
NER	nucleotide excision repair	RPA1
NER	nucleotide excision repair	RPA2
NER	nucleotide excision repair	RPA3
NER	nucleotide excision repair	RPA4
NER	nucleotide excision repair	CDK7
NER	nucleotide excision repair	ERCC2
NER	nucleotide excision repair	ERCC3
NER	nucleotide excision repair	GTF2H1
NER	nucleotide excision repair	GTF2H2
NER	nucleotide excision repair	GTF2H3
NER	nucleotide excision repair	GTF2H4
NER	nucleotide excision repair	GTF2H5
NER	nucleotide excision repair	MNAT1
NER	nucleotide excision repair	ERCC6
NER	nucleotide excision repair	ERCC8
NER	nucleotide excision repair	LIG3
NER	nucleotide excision repair	RAD23A
NER	nucleotide excision repair	XAB2
NER	nucleotide excision repair	XRCC1
NER	nucleotide excision repair	GADD45A
NER	nucleotide excision repair	GADD45G
DR	direct repair	ALKBH2
DR	direct repair	ALKBH3
DR	direct repair	MGMT
FA	fanconi anemia	RMI2
FA	fanconi anemia	TOP3B
FA	fanconi anemia	BARD1
FA	fanconi anemia	BRCA1
FA	fanconi anemia	BRCA2
FA	fanconi anemia	BRIP1
FA	fanconi anemia	PALB2
FA	fanconi anemia	FAAP100
FA	fanconi anemia	FAAP24
FA	fanconi anemia	FANCA
FA	fanconi anemia	FANCB
FA	fanconi anemia	FANCC
FA	fanconi anemia	FANCE
FA	fanconi anemia	FANCF
FA	fanconi anemia	FANCG
FA	fanconi anemia	FANCL
FA	fanconi anemia	FANCM
FA	fanconi anemia	APITD1
FA	fanconi anemia	HES1
FA	fanconi anemia	STRA13
FA	fanconi anemia	UBE2T
FA	fanconi anemia	FANCD2
FA	fanconi anemia	FANCI
FA	fanconi anemia	BRE
FA	fanconi anemia	CCDC98
FA	fanconi anemia	DNA2
FA	fanconi anemia	FAN1
FA	fanconi anemia	HELQ
FA	fanconi anemia	KAT5
FA	fanconi anemia	RAD51
FA	fanconi anemia	RAD51C
FA	fanconi anemia	TELO2
FA	fanconi anemia	USP1
FA	fanconi anemia	WDR48
HR	homologous recombination	RMI2
HR	homologous recombination	TOP3B
HR	homologous recombination	MRE11A
HR	homologous recombination	NBN
HR	homologous recombination	RAD50
HR	homologous recombination	PPP4C
HR	homologous recombination	PPP4R1
HR	homologous recombination	PPP4R2
HR	homologous recombination	PPP4R4
HR	homologous recombination	RAD52
HR	homologous recombination	RDM1
HR	homologous recombination	RAD54L
HR	homologous recombination	RAD54L
HR	homologous recombination	RAD54L
HR	homologous recombination	RAD51
HR	homologous recombination	RAD51B
HR	homologous recombination	RAD51C
HR	homologous recombination	RAD51D
HR	homologous recombination	BLM
HR	homologous recombination	RECQL
HR	homologous recombination	RECQL4
HR	homologous recombination	RECQL5
HR	homologous recombination	WRN
HR	homologous recombination	RPA1
HR	homologous recombination	RPA2
HR	homologous recombination	RPA3
HR	homologous recombination	RPA4
HR	homologous recombination	EID3
HR	homologous recombination	Not calledNL2
HR	homologous recombination	NFATC2IP
HR	homologous recombination	NSMCE1
HR	homologous recombination	NSMCE2
HR	homologous recombination	NSMCE4A
HR	homologous recombination	PAXIP1
HR	homologous recombination	SMC5
HR	homologous recombination	SMC6
HR	homologous recombination	BRCA1
HR	homologous recombination	BRCA2
HR	homologous recombination	EME1
HR	homologous recombination	EME2
HR	homologous recombination	GEN1
HR	homologous recombination	H2AFX
HR	homologous recombination	HELQ
HR	homologous recombination	HFM1
HR	homologous recombination	KAT5
HR	homologous recombination	MUS81
HR	homologous recombination	PARG
HR	homologous recombination	RAD54B
HR	homologous recombination	SHFM1
HR	homologous recombination	SLX1A
HR	homologous recombination	SLX4
HR	homologous recombination	SPO11
HR	homologous recombination	UIMC1
NHEJ	non-homologous eNot called joining	APLF
NHEJ	non-homologous eNot called joining	ATM
NHEJ	non-homologous eNot called joining	MDC 1.00
NHEJ	non-homologous eNot called joining	MRE11A
NHEJ	non-homologous eNot called joining	NBN
NHEJ	non-homologous eNot called joining	PARP3
NHEJ	non-homologous eNot called joining	RAD50
NHEJ	non-homologous eNot called joining	RNF168
NHEJ	non-homologous eNot called joining	RNF8
NHEJ	non-homologous eNot called joining	TP53BP1
NHEJ	non-homologous eNot called joining	DCLRE1C
NHEJ	non-homologous eNot called joining	LIG4
NHEJ	non-homologous eNot called joining	NHEJ1
NHEJ	non-homologous eNot called joining	PRKDC
NHEJ	non-homologous eNot called joining	XRCC5
NHEJ	non-homologous eNot called joining	XRCC6
NHEJ	non-homologous eNot called joining	LIG4
NHEJ	non-homologous eNot called joining	NHEJ1
NHEJ	non-homologous eNot called joining	XRCC4
NHEJ	non-homologous eNot called joining	PRKDC
NHEJ	non-homologous eNot called joining	XRCC5
NHEJ	non-homologous eNot called joining	XRCC6
NHEJ	non-homologous eNot called joining	PNKP
NHEJ	non-homologous eNot called joining	POLL
NHEJ	non-homologous eNot called joining	POLM
NHEJ	non-homologous eNot called joining	MRE11A
NHEJ	non-homologous eNot called joining	RAD50
NHEJ	non-homologous eNot called joining	DNTT
NHEJ	non-homologous eNot called joining	POLB
NHEJ	non-homologous eNot called joining	POLL
NHEJ	non-homologous eNot called joining	POLM
NHEJ	non-homologous eNot called joining	APLF
NHEJ	non-homologous eNot called joining	APTX
NHEJ	non-homologous eNot called joining	DCLRE1C
NHEJ	non-homologous eNot called joining	PARG
NHEJ	non-homologous eNot called joining	XRCC2
NHEJ	non-homologous eNot called joining	XRCC3
TLS	translesion synthesis	POLQ
TLS	translesion synthesis	HLTF
TLS	translesion synthesis	RAD18
TLS	translesion synthesis	UBE2A
TLS	translesion synthesis	UBE2B
TLS	translesion synthesis	UBE2N
TLS	translesion synthesis	UBE2V2
TLS	translesion synthesis	MAD2L2
TLS	translesion synthesis	POLH
TLS	translesion synthesis	POLI
TLS	translesion synthesis	POLK
TLS	translesion synthesis	REV1
TLS	translesion synthesis	REV3L
TLS	translesion synthesis	PCNA
TLS	translesion synthesis	POLM
TLS	translesion synthesis	POLN
TLS	translesion synthesis	SHPRH
TLS	translesion synthesis	USP1
TLS	translesion synthesis	WDR48

## Sheet: Table_S5.
Table S5. Loss of function variants observed in two or more patients with MPC at stomach and colon.
Variant ID	dbSNP	Gene	Nucleotide change	Allele frequency in East Asia‡	Clinvar	N mutated cases				p-value* (TCGA)	p-value+ (TCGA)
						non-Lynch (n=12)	Lynch (n=7)	total (n=19)	TCGA_EAS (n=70)
chr3:37089034:G:GC	rs367543283	MLH1	c.1034dupC	Not reported in gnomAD	Pathogenic	0	2	2	0	NA	0.0072
chr17:73627656:C:T	rs561734427	RECQL5	c.1322G>A	0.004573	Not reported	2	0	2	0	0.0199	>0.999
chr16:1825923:G:A	rs199869634	EME2	c.905G>A	0.002	Not reported	2	0	2	1	0.0547	>0.999
chr1:45797401:G:A	rs35352891	MUTYH	c.689C>T	0.04562	Uncertain significance	2	0	2	1	0.0547	>0.999
chr3:48621919:G:A	rs140403507	COL7A1	c.4118C>T	0.005914	Uncertain significance	2	0	2	2	0.1002	>0.999
* fisher's exact p-value for the frequency of each variant between non-lynch and TCGA
"+" fisher's exact p-value for the frequency of each variant between lynch and TCGA
"‡" results from gnomAD

## Sheet: Table S6.
Table S6. Details of overall candidate variants in cancer predisposition genes and bi-allelic alterations of in corresponding tumors.
	Germline									Somatic
Case_id	Gene	hg19 genome coordinate	minor allele frequency of ExAC in EAS population	CADD score	Variant type	amino acid change	HC_LoF*	number of altered reads	variant allele fraction	sample_id_mutation	hg19 genome coordinate	mutation type	CADD score	mutation allele fraction	sample_id_CN	log2CN	sample_id_AI	AI	probability of AI
dou_001	ABL1	chr9:133760316:ACTC:A	0		nonframeshift_deletion	p.S882del	No	86	0.573333	NA
dou_019	ALKBH2	chr12:109526189:C:T	0.005553	27.1	missense	p.V137M	No	90	0.466321	NA
dou_005	ARID1A	chr1:27106333:G:A	0.0026577	21.6	missense	p.V1982I	No	183	0.484127	dou_005-CRC	chr1:27097621:C:CA	frameshift_insertion		0.132353	dou_005-GC	-0.38293	dou_005-GC	Yes	0.969017
dou_002	ARID1B	chr6:157522274:G:A	0.0016177	20.4	missense	p.V1503I	No	172	0.376368	NA
dou_011	ARID2	chr12:46244712:G:T	0.00080906	25.5	missense	p.G936C	No	159	0.449153	NA							dou_011-GC	Yes	0.980834
dou_008	AXIN1	chr16:354350:C:T	0.00011939	25.6	missense	p.R403Q	No	65	0.485075	NA
dou_018	BCOR	chrX:39913172:G:A	0	27.5	missense	p.P1596L	No	38	0.436782	NA					dou_018-GC	0.628594
dou_018	BCOR	chrX:39913172:G:A	0	27.5	missense	p.P1596L	No	38	0.436782	NA					dou_018-CRC	0.693147
dou_006	BRCA1	chr17:41256974:C:T	NA	26.6	splice_acceptor_variant	splice site	Yes	18	0.4	NA
dou_007	BRCA2	chr13:32937526:G:T	0.009711	23.1	missense	p.K2729N	No	23	0.46	NA
dou_010	CASP8	chr2:202137429:GAA:G	NA		frameshift_deletion	p.R221Sfs*17	Yes	39	0.541667	NA							dou_010-CRC	Yes	0.974904
dou_006	CBL	chr11:119156112:C:T	0.0005783	28.2	missense	p.R593W	No	63	0.42	NA					dou_006-CRC	0.249834	dou_006-CRC	Yes	0.981169
dou_004	CDH1	chr16:68853229:G:A	NA	24.9	missense	p.D477N	No	90	0.454545	NA							dou_004-GC	Yes	0.986688
dou_015	CHEK2	chr22:29121019:G:A	0.0040472	23.2	missense	p.R180C	No	38	0.527778	NA
dou_013	CIC	chr19:42795121:C:T	0.0015162	22.8	missense	p.S734L	No	224	0.486957	NA
dou_007	COL7A1	chr3:48621919:G:A	0.0076265	22.7	missense	p.S1373L	No	96	0.413793	NA
dou_008	COL7A1	chr3:48621919:G:A	0.0076265	22.7	missense	p.S1373L	No	100	0.473934	NA							dou_008-CRC	Yes	0.964764
dou_016	DCLRE1C	chr10:14951101:T:A	0.00092635	28	missense	p.E347V	No	29	0.446154	NA
dou_009	DOCK8	chr9:339016:G:A	0.00011674	34	missense	p.R410H	No	96	0.463768	NA
dou_011	EGFR	chr7:55249058:G:A	0	32	missense	p.V519M	No	99	0.447964	NA
dou_012	EME1	chr17:48458185:G:A	0.00011555	28.6	missense	p.R546H	No	115	0.529954	NA							dou_012-CRC	Yes	0.978789
dou_007	EME2	chr16:1825923:G:A	0.0019025	26.7	missense	p.R302Q	No	207	0.488208	NA
dou_010	EME2	chr16:1825923:G:A	0.0019025	26.7	missense	p.R302Q	No	88	0.40367	NA
dou_009	EP300	chr22:41546050:C:T	NA	21.3	missense	p.P889S	No	194	0.407563	NA
dou_014	EP300	chr22:41573672:C:T	0.00080925	23.8	missense	p.P1986L	No	89	0.514451	NA
dou_011	ERCC2	chr19:45855779:C:T	0.00081019	27.3	missense	p.M677I	No	138	0.405882	NA
dou_016	ERCC6	chr10:50740632:C:T	0.0023111	21.9	missense	p.V127I	No	118	0.477733	NA
dou_019	ERCC6	chr10:50686482:C:A	0.001387	35	missense	p.R735L	No	61	0.465649	dou_019-CRC	chr10:50678747:G:A	stopgain	35	0.1
dou_019	ERCC6	chr10:50686482:C:A	0.001387	35	missense	p.R735L	No	61	0.465649	dou_019-CRC	chr10:50691429:C:T	nonsynonymous_SNV	35	0.239691
dou_002	FANCA	chr16:89845355:C:T	0.0020814	25.5	missense	p.R591Q	No	55	0.458333	NA
dou_004	FANCG	chr9:35078601:C:G	0.00069332	26.1	splice_donor_variant	splice site	Yes	79	0.441341	NA							dou_004-GC	Yes	0.971063
dou_004	FANCI	chr15:89817534:A:G	0.0025641	23.5	missense	p.S371G	No	34	0.5	NA							dou_004-GC	Yes	0.990308
dou_005	FANCI	chr15:89838316:A:G	0.0016077	22.6	missense	p.D876G	No	33	0.55	NA					dou_005-GC	0.256201	dou_005-GC	Yes	0.986625
dou_005	FANCI	chr15:89847143:C:T	0.0035855	22.7	missense	p.R959W	No	11	0.55	NA					dou_005-GC	0.256201	dou_005-GC	Yes	0.986625
dou_002	FANCL	chr2:58431308:G:A	0.00011555	22.9	missense	p.A143V	No	35	0.507246	NA
dou_004	FANCM	chr14:45633721:C:T	0.0022544	35	missense	p.R555C	No	107	0.597765	NA							dou_004-GC	Yes	0.991163
dou_013	FLCN	chr17:17129608:G:A	0.00034674	24.4	missense	p.P93L	No	111	0.526066	NA					dou_013-CRC	-0.230238	dou_013-CRC	Yes	0.951021
dou_017	GNAS	chr20:57415366:C:A	0.0049988	24.1	missense	p.H69N	No	214	0.462203	NA
dou_016	JAK3	chr19:17953321:C:T	0.0044081	23.8	missense	p.R222H	No	190	0.509383	NA
dou_008	KLF4	chr9:110248057:G:A	NA	26.6	missense	p.A506V	No	71	0.482993	NA
dou_007	MBD4	chr3:129152779:C:T	0	32	missense	p.R124Q	No	42	0.488372	NA
dou_002	MLH1	chr3:37083812:T:C	NA	27.5	missense	p.L333P	No	22	0.52381	NA							dou_002-CRC	Yes	0.971396
dou_003	MLH1	chr3:37089034:G:GC	NA		frameshift_insertion	p.M346Hfs*6	Yes	67	0.489051	dou_003-CRC2	chr3:37053589:C:T	stopgain	37	0.142857			dou_003-CRC	Yes	0.977304
dou_003	MLH1	chr3:37089034:G:GC	NA		frameshift_insertion	p.M346Hfs*6	Yes	67	0.489051	dou_003-CRC2	chr3:37053347:TA:T	frameshift_deletion		0.166667			dou_003-CRC	Yes	0.977304
dou_005	MLH1	chr3:37042445:G:A	NA	26.6	splice_acceptor_variant	splice site	Yes	8	0.444444	dou_005-CRC	chr3:37067393:CAGCCCCTGCT:C	frameshift_deletion		0.17094			dou_005-GC	Yes	0.988856
dou_006	MLH1	chr3:37090446:G:A	NA	33	missense	p.A440T	No	70	0.414201	NA							dou_006-GC	Yes	0.967956
dou_011	MLH1	chr3:37056037:T:A	NA	25.7	splice_donor_variant	splice site	Yes	21	0.456522	NA							dou_011-CRC	Yes	0.949715
dou_011	MLH1	chr3:37056037:T:A	NA	25.7	splice_donor_variant	splice site	Yes	21	0.456522	NA							dou_011-GC	Yes	0.977143
dou_016	MLH1	chr3:37089034:G:GC	NA		frameshift_insertion	p.M346Hfs*6	Yes	49	0.466667	NA							dou_016-CRC	Yes	0.958619
dou_016	MLH1	chr3:37089034:G:GC	NA		frameshift_insertion	p.M346Hfs*6	Yes	49	0.466667	NA							dou_016-CRC2	Yes	0.963562
dou_016	MLH1	chr3:37089034:G:GC	NA		frameshift_insertion	p.M346Hfs*6	Yes	49	0.466667	NA							dou_016-GC	Yes	0.990339
dou_017	MLH1	chr3:37081675:A:C	NA	18.17	splice_acceptor_variant	splice site	Yes	54	0.421875	NA					dou_017-GC	-0.252692	dou_017-CRC	Yes	0.966
dou_017	MLH1	chr3:37081675:A:C	NA	18.17	splice_acceptor_variant	splice site	Yes	54	0.421875	NA					dou_017-GC	-0.252692	dou_017-GC	Yes	0.985432
dou_019	MSH2	chr2:47630344:C:A	0.00090253	34	missense	p.P5Q	No	80	0.454545	NA
dou_004	MSH3	chr5:80169024:A:T	NA	53	stopgain	p.K1074X	Yes	102	0.576271	NA
dou_019	MSH3	chr5:79950708:TGCAGCGGCCGCAGCGG:*	NA		frameshift_deletion	splice site	No	90	0.508475	NA
dou_008	MSH4	chr1:76262859:G:GAGCAGC	0		nonframeshift_insertion	p.S69_L70insSS	No	37	0.506849	NA
dou_001	MUTYH	chr1:45797401:G:A	0.0046512	21.1	missense	p.A230V	No	100	0.458716	NA					dou_001-CRC	-0.388167	dou_001-CRC	Yes	0.975522
dou_007	MUTYH	chr1:45797401:G:A	0.0046512	21.1	missense	p.A230V	No	143	0.471947	NA
dou_008	NEIL3	chr4:178281746:G:A	0.00080906	22.9	missense	p.R517Q	No	127	0.542735	NA
dou_018	NF2	chr22:30051639:G:T	NA	23.2	missense	p.W108C	No	38	0.487179	NA					dou_018-CRC	-0.335356	dou_018-CRC	Yes	0.98729
dou_013	NFATC2IP	chr16:28970320:G:A	NA	23.6	missense	p.V334I	No	84	0.521739	NA
dou_010	NOTCH1	chr9:139411768:C:T	0.00014957	23.3	missense	p.R504H	No	190	0.524862	NA
dou_009	NOTCH2	chr1:120497840:A:T	0.0053216	22.9	missense	p.I681N	No	63	0.463235	NA
dou_018	PARG	chr10:51040935:C:T	0	27.9	missense	p.R440H	No	44	0.505747	NA							dou_018-CRC	Yes	0.956745
dou_001	PBRM1	chr3:52584634:G:A	0.00093633	29.2	missense	p.P1512L	No	151	0.535461	NA							dou_001-GC	Yes	0.966293
dou_003	POLL	chr10:103345866:G:A	0.00011628	36	stopgain	p.R55X	Yes	73	0.52518	NA
dou_012	POLM	chr7:44113399:C:T	0.0046328	34	missense	p.G353S	No	72	0.455696	NA					dou_012-CRC	0.500252	dou_012-CRC	Yes	0.964603
dou_002	POLN	chr4:2178046:C:CA	0.00069332		stopgain	p.E399*	No	15	0.375	NA
dou_005	POLN	chr4:2083462:C:T	NA	21.9	missense	p.V736M	No	162	0.480712	NA					dou_005-GC	-0.394635	dou_005-GC	Yes	0.993585
dou_001	PTCH1	chr9:98231268:G:A	0	24	missense	p.T672M	No	330	0.484581	NA
dou_008	PTCH1	chr9:98231061:G:A	0.0087821	27.8	missense	p.A741V	No	115	0.485232	NA
dou_004	RAD50	chr5:131977927:TGAA:T	0.00023121		nonframeshift_deletion	p.E1271del	No	69	0.518797	NA
dou_006	RAD50	chr5:131977907:C:T	0.0040453	33	missense	p.L1264F	No	43	0.597222	dou_006-CRC	chr5:131931451:TA:T	frameshift_deletion		0.279762
dou_015	RAD52	chr12:1040408:C:T	0.0032588	34	missense	p.R55H	No	66	0.44898	NA							dou_015-GC	Yes	0.903368
dou_002	RAD54L	chr1:46733198:G:A	0.00011555	34	missense	p.R320Q	No	70	0.503597	NA
dou_007	RECQL5	chr17:73625543:G:A	0	34	missense	p.R654W	No	132	0.481752	NA
dou_008	RECQL5	chr17:73658888:G:A	0.00023154	28.2	missense	p.R148C	No	128	0.498054	NA					dou_008-CRC	0.351336	dou_008-CRC	Yes	0.991019
dou_009	RECQL5	chr17:73627656:C:T	0.0054029	22.8	missense	p.R441Q	No	47	0.401709	NA
dou_014	RECQL5	chr17:73627656:C:T	0.0054029	22.8	missense	p.R441Q	No	62	0.512397	NA
dou_009	REV3L	chr6:111695899:G:A	0.0032483	24.1	missense	p.S1220L	No	13	0.419355	NA
dou_002	RFC3	chr13:34404865:G:A	0.0019703	25.5	missense	p.V195M	No	21	0.4375	NA
dou_005	RFC3	chr13:34404865:G:A	0.0019703	25.5	missense	p.V195M	No	7	0.4375	NA					dou_005-GC	0.607098
dou_011	RHBDF2	chr17:74475297:C:T	0.0015282	23.7	missense	p.R112H	No	87	0.508772	dou_011-GC	chr17:74473336:TG:T	frameshift_deletion		0.123377
dou_009	SMARCA4	chr19:11097111:A:T	0.0068306	24.5	missense	p.Q201L	No	136	0.571429	dou_009-GC	chr19:11132438:G:A	nonsynonymous_SNV	34	0.106101
dou_003	SMO	chr7:128849217:G:A	0.00011596	26.5	missense	p.R482H	No	235	0.563549	dou_003-GC	chr7:128850900:C:A	nonsynonymous_SNV	23.4	0.0705882
dou_003	SMO	chr7:128849217:G:A	0.00011596	26.5	missense	p.R482H	No	235	0.563549	dou_003-CRC	chr7:128851930:C:T	nonsynonymous_SNV	35	0.272727
dou_018	TET2	chr4:106194010:A:G	NA	22.5	missense	p.K1491R	No	35	0.492958	NA							dou_018-CRC	Yes	0.96389
dou_011	TMEM127	chr2:96920586:C:T	0.0031214	27.5	missense	p.A132T	No	62	0.496	NA
dou_002	TSC2	chr16:2121811:A:C	0.00019928	22.2	missense	p.K458T	No	42	0.424242	NA
dou_005	UNG	chr12:109540655:T:C	NA	28.1	missense	p.I173T	No	18	0.529412	NA							dou_005-GC	Yes	0.988444
dou_006	UVSSA	chr4:1379736:A:G	NA	28.1	missense	p.Y706C	No	195	0.552408	NA
dou_018	UVSSA	chr4:1373851:C:T	0.00020687	33	missense	p.R529C	No	160	0.462428	NA							dou_018-CRC	Yes	0.96389
dou_007	WRN	chr8:30973938:C:T	0.0030079	24.4	missense	p.T781I	No	29	0.54717	NA
dou_013	XAB2	chr19:7690798:C:T	0.00011585	23.2	missense	p.D264N	No	142	0.489655	NA
dou_014	XPC	chr3:14199648:G:A	0	42	stopgain	p.R579X	No	151	0.480892	NA
* high-confidence of loss of function variant was predicted by LOFTEE (Loss-Of-Function Transcript Effect Estimator) plugin for Ensembl VEP (V.99)
CN: copy number, AI: allelic imbalance

## Sheet: Table_S7.
Table S7. Tumor DNA whole exome sequencing statistics.
Sample ID	N reads	Percentage of reads			Percentage of target regions covered at 20x or more	average coverage on target	Mean insert size (bp)	Percentage of Properly Paired reads	Ancestry	Number of Variants			% GC
		mapped	duplicated	unique mapped on target						Total	SNV	Indel
dou_001_CRC	154.0 M	0.999	0.194	0.819	0.93	94	128	0.994	EAS	12703	12648	55	0.53
dou_001_GC	303.1 M	0.999	0.236	0.828	0.959	180	129	0.994	EAS	18719	18638	81	0.53
dou_002_CRC	215.5 M	0.995	0.137	0.76	0.989	161	178	0.987	EAS	28454	24816	3638	0.52
dou_003_CRC	136.1 M	0.998	0.088	0.797	0.934	109	164	0.985	EAS	16344	10491	5853	0.52
dou_003_CRC2	139.4 M	0.998	0.092	0.788	0.945	110	166	0.986	EAS	10728	7298	3430	0.52
dou_003_GC	153.8 M	0.998	0.191	0.793	0.939	103	154	0.986	EAS	22157	20933	1224	0.54
dou_004_CRC	132.6 M	0.998	0.106	0.813	0.934	101	152	0.989	EAS	6019	6008	11	0.52
dou_004_GC	173.7 M	0.998	0.133	0.739	0.981	128	182	0.989	EAS	18366	18358	8	0.51
dou_005_CRC	143.2 M	0.998	0.133	0.823	0.973	109	157	0.991	EAS	18890	14553	4337	0.52
dou_005_GC	277.0 M	0.999	0.312	0.824	0.918	132	114	0.995	EAS	22424	22290	134	0.54
dou_006_CRC	145.4 M	0.998	0.1	0.807	0.927	112	153	0.987	EAS	26092	22286	3806	0.52
dou_006_GC	143.6 M	0.999	0.151	0.799	0.955	106	162	0.991	EAS	5946	4743	1203	0.52
dou_007_GC	168.7 M	0.998	0.299	0.809	0.879	83	119	0.99	EAS	63165	62894	271	0.56
dou_008_CRC	148.2 M	0.999	0.182	0.834	0.938	97	134	0.994	EAS	12145	12089	56	0.53
dou_008_GC	183.2 M	0.999	0.207	0.822	0.928	117	136	0.992	EAS	22241	22202	39	0.54
dou_009_CRC	129.0 M	0.998	0.089	0.795	0.933	104	168	0.986	EAS	4861	4382	479	0.52
dou_009_GC	151.8 M	0.998	0.166	0.786	0.974	106	157	0.988	EAS	11740	9983	1757	0.52
dou_010_CRC	153.4 M	0.999	0.165	0.814	0.931	101	136	0.993	EAS	12638	12575	63	0.54
dou_010_GC	152.8 M	0.999	0.298	0.832	0.805	72	108	0.993	EAS	24621	24565	56	0.55
dou_011_CRC	164.6 M	0.996	0.159	0.803	0.982	122	166	0.99	EAS	6696	4128	2568	0.52
dou_011_GC	136.7 M	0.998	0.189	0.772	0.964	91	157	0.986	EAS	13378	11664	1714	0.52
dou_012_CRC	175.7 M	0.999	0.232	0.823	0.898	98	120	0.994	EAS	24498	24416	82	0.54
dou_012_GC	171.5 M	0.999	0.182	0.818	0.933	113	138	0.992	EAS	10625	10569	56	0.53
dou_013_CRC	135.6 M	0.998	0.077	0.788	0.922	109	165	0.983	EAS	3389	3376	13	0.52
dou_013_GC	174.4 M	0.999	0.232	0.799	0.958	106	141	0.99	EAS	22981	22880	101	0.54
dou_014_GC	159.6 M	0.999	0.224	0.805	0.94	95	134	0.989	EAS	31910	31749	161	0.55
dou_015_CRC	155.7 M	0.999	0.171	0.835	0.927	106	138	0.992	EAS	13466	13423	43	0.54
dou_015_GC	159.4 M	0.998	0.169	0.797	0.928	107	146	0.986	EAS	12913	12856	57	0.54
dou_016_CRC	181.5 M	0.999	0.186	0.826	0.984	129	154	0.992	EAS	13101	10185	2916	0.52
dou_016_CRC2	139.2 M	0.998	0.116	0.795	0.905	101	148	0.988	EAS	12808	10914	1894	0.53
dou_016_GC	155.9 M	0.999	0.155	0.811	0.975	117	163	0.991	EAS	7385	4686	2699	0.52
dou_017_CRC	238.5 M	0.999	0.222	0.821	0.956	143	130	0.994	EAS	23500	21102	2398	0.54
dou_017_GC	154.1 M	0.998	0.194	0.815	0.903	95	131	0.992	EAS	16814	15866	948	0.54
dou_018_CRC	284.5 M	0.999	0.227	0.814	0.956	175	137	0.992	EAS	11225	11150	75	0.54
dou_018_GC	143.9 M	0.998	0.103	0.82	0.915	111	151	0.988	EAS	3549	3531	18	0.53
dou_019_CRC	240.4 M	0.999	0.185	0.795	0.978	166	156	0.991	EAS	34183	34081	102	0.52
dou_019_GC	170.7 M	0.998	0.163	0.817	0.976	126	158	0.991	EAS	3397	3378	19	0.52

## Sheet: Table_S8.
Table S8. The list of genes in germline multigene targeting panel.
APC	CHEK2	POLE	VHL	ALK	FLCN
ATM	EPCAM	PRSS1	WT1	PHOX2B	GALNT12
BARD1	MEN1	PTEN	NF1	KIF1B	GPC3
BLM	MLH1	RAD50	NF2	LMO1	GREM1
BMPR1A	MRE11A	RAD51C	RB1	PAX6	MLH3
BRCA1	MSH2	RAD51D	RUNX1	CTNNB1	PMS1
BRCA2	MSH6	RET	KRAS	AXIN1	POLD1
BRIP1	MUTYH	SLX4	NRAS	NTRK1	PPM1D
CDH1	NBN	SMAD4	PTCH1	AXIN2	SDHAF2
CDK4	PALB2	STK11	SDHA	EXO1	RAD51
CDKN2A	PMS2	TP53	SDHB	FANCM

## Sheet: Table_S9.
Table S9. Germline DNA whole exome sequencing statistics.
Sample ID	Total_reads_counts	Percent of reads			Percentage of target regions covered at 20x or more	average target reads coverage	Mean insert size (bp)	% Properly Paired reads	Ancestry	Number of Variants			% GC
		mapped	duplicated	unique mapped on target						Total	SNV	Indel
dou_001_normal	191.1 M	0.999	0.2	0.825	0.941	123	137	0.993	EAS	57386	52647	4739	0.54
dou_002_normal	181.1 M	0.999	0.182	0.816	0.943	119	138	0.992	EAS	57594	52785	4809	0.54
dou_003_normal	207.9 M	0.999	0.161	0.805	0.975	156	168	0.991	EAS	58192	53038	5154	0.53
dou_004_normal	201.5 M	0.999	0.157	0.8	0.983	150	167	0.991	EAS	58096	52809	5287	0.51
dou_005_normal	167.4 M	0.999	0.187	0.812	0.898	105	133	0.991	EAS	57509	52974	4535	0.55
dou_006_normal	174.5 M	0.999	0.165	0.825	0.964	128	156	0.991	EAS	57708	52650	5058	0.53
dou_007_normal	206.0 M	0.999	0.246	0.81	0.901	114	125	0.992	EAS	58461	53775	4686	0.56
dou_008_normal	163.5 M	0.999	0.203	0.845	0.939	111	143	0.992	EAS	57739	52883	4856	0.54
dou_009_normal	163.0 M	0.999	0.158	0.819	0.954	119	154	0.992	EAS	57541	52491	5050	0.53
dou_010_normal	165.0 M	0.999	0.19	0.822	0.929	107	136	0.993	EAS	57112	52502	4610	0.54
dou_011_normal	173.2 M	0.999	0.156	0.82	0.951	129	157	0.991	EAS	57674	52689	4985	0.53
dou_012_normal	162.4 M	0.999	0.187	0.837	0.933	108	137	0.992	EAS	57673	52870	4803	0.54
dou_013_normal	138.0 M	0.999	0.17	0.812	0.916	93	142	0.991	EAS	57918	53087	4831	0.54
dou_014_normal	175.2 M	0.999	0.221	0.824	0.888	101	122	0.994	EAS	57211	53117	4094	0.54
dou_015_normal	168.0 M	0.999	0.161	0.815	0.942	120	151	0.99	EAS	57484	52511	4973	0.54
dou_016_normal	151.6 M	0.999	0.154	0.799	0.969	111	160	0.991	EAS	57281	52187	5094	0.52
dou_017_normal	172.4 M	0.999	0.179	0.819	0.948	116	141	0.991	EAS	57447	52578	4869	0.54
dou_018_normal	150.0 M	0.999	0.168	0.826	0.888	102	139	0.99	EAS	58073	53354	4719	0.55
dou_019_normal	151.0 M	0.999	0.15	0.811	0.964	113	161	0.991	EAS	58270	53177	5093	0.52
